# Supplementary material for: Auditory Electrophysiological Findings in Children with Developmental Language Disorder: A Systematic Review
Source: Diagnostics (Basel). 2026 Jul 3;16(13):2090. doi: 10.3390/diagnostics16132090 (PMC13361366; doi:10.3390/diagnostics16132090)
Supplement: Supplementary file 1 [file diagnostics-16-02090-s001.zip]

Archive with 1 entries (1 files):
- diagnostics-4359917-supplementary.pdf
